# Supplementary material for: Wearable sensor and machine learning estimate tendon load and walking speed during immobilizing boot ambulation
Source: Sci Rep. 2023 Oct 23;13:18086. doi: 10.1038/s41598-023-45375-x (PMC10593749; doi:10.1038/s41598-023-45375-x)
Supplement: Supplementary file 2 — Supplementary Information 2. [file 41598_2023_45375_MOESM2_ESM.py]

#!/usr/bin/env python3
# -*- coding: utf-8 -*-
"""
Created on Mon May 22 13:14:34 2023

@author: michkwon
"""

# import relevant packages
import pandas as pd
import numpy as np
import pickle
from sklearn.model_selection import train_test_split, LeaveOneGroupOut
from sklearn.preprocessing import StandardScaler
from sklearn.linear_model import Lasso, LassoCV

#%% SELECT MODEL TYPE

#### !!SET FOLDER with dataset.pkl file ####
folder_path = r'/Users/michkwon/Library/CloudStorage/Box-Box/BaxterLab/manuscripts/2023_IMU_tendonload/main_draft/Supplemental' 

#### !!SET MODEL PARAMETERS ####

# 1. set model type :  generalized, hybridized, or personalized
model_type = 'hybridized'

# 2. select sensor - sensor location: RS- boot (right shank), LW- left wrist, LS- left shank, LF- left foot
#                  - sampling frequency: 50 - 50 Hz 25- 25Hz, if empty = 100 Hz
#                  - example: RS = right boot 100HZ,     RS50 = right boot 50Hz,     RS25 = right boot 25Hz.
#       if you want to train models with sensors make a list i.e. ['RS', 'LS'] for boot and left shank.
sel_sens = ['RS'] 

# 3. Target value: max tendon load = 'tf_max', walking speed =  'speeds' 
target = 'tf_max' 

# 4. IMU channels: True - accelerometer + gyroscope, False - accelerometer only
gyro = True;

# 5. ONLY FOR hybridized/personalized models: training size

    #for hybridized model:
readd_per = .5 # proportion of subject specific data to readd into training dataset 

    #for personalized model:
trsize = .5 # proportion of subject specific data to use as the training size 


#%%  IMPORT DATASET 
# dataframe.pkl - dictionary of datasets for data from boot (right shank), left wrist, left shank, left foot. 
# dictionary keys = RS, RS50, RS25, LW, LW50, LW25, LS, LS50, LS25, LF, LF50, LF25
# each key in the dictionary has an associated dataframe with appropriate features, labels, and target values
# Dataframe columns:
#       features:
#           format: channelaxis_metric
#               channel - a = accelerometer, g = gyroscope, 
#               axis = X, Y, Z
#               metric = max, min, impulse - absolute impulse from heel strike to heel strike, hsto = heelstrike to toe off, tohs, toe off to heel strike
#           example: aX_max, aX_min, aX_impulse, aX_hsto, aX_tohs
#           stance - duration of stance phase
#           swing - duration of swing phase
#       target values:
#           tf_max - max tendong load
#           speeds - walking speed
#       labels:
#           subject - subject ID
#           condition - heel lift condition (30, hl = 5, 0)
#           speed - instructed speed (path, slow, med, fast)

#import data file
data_input = folder_path + '/dataset.pkl'
data_input = open(data_input, 'rb')
data = pickle.load(data_input)

# intialize general variables
speeds = ['path','slow', 'med', 'fast']
conditions = ['30', 'hl', '00']
orientation = ['aX', 'aY', 'aZ', 'gX', 'gY', 'gZ']
subjects = ['BOA005', 'BOA006', 'BOA007', 'BOA008', 'BOA009', 'BOA010', 'BOA011', 'BOA012', 'BOA013', 'BOA014']
scale = True;
     

#%% a. GENERALIZED LASSO MODEL 

if model_type == 'generalized': # model type set above
    
    # iterate each condition separately    
    for c in conditions:
        data_lasso = pd.DataFrame()
        
        #select sensor data in dictionary. If multiple sensors, then combine into one dataset.
        for sens in sel_sens:
            reg_data = data[sens][data[sens]['condition'] == c]
            
            # remove gyroscope features
            if gyro == False:
                reg_data = reg_data.drop(reg_data.columns[range(15,30)],axis = 1)
            reg_data_final = reg_data
            
            # filter out tendon loads under .5 if target value is max tendon load
            if target == 'tf_max':  
                reg_data_final = reg_data[reg_data['tf_max'] >= .5]        
    
    
            data_temp = reg_data_final.drop(columns = ['tf_max', 'subject','stance', 'swing', 'speeds', 'speed', 'condition']) #drop unnecessary columns
            data_lasso = pd.concat([data_lasso, data_temp], axis = 1) # combine if multiple sensors
               
        data_lasso = pd.concat([data_lasso, reg_data_final[['subject', 'stance', 'swing']]], axis = 1) # add stance and swing features at end 
        predict = reg_data_final[[target,'subject']] #create target value dataset.
        
        # iniatilize lists   
        scores_mape = list()
        coef = np.zeros(len(data_lasso.columns)-1)
        
        #iterate through each subject for k-fold subject validation.
        for each in subjects:
            
            #split data to training and testing 
                # training - 9 subjects 
                # testing - 1 subject
            data_lasso_train = data_lasso[data_lasso['subject'] != each].drop(columns = 'subject') #X_train
            data_lasso_test = data_lasso[data_lasso['subject'] == each].drop(columns = 'subject') #X_test
            predict_train = predict[predict['subject'] != each].drop(columns = 'subject') #y_train
            predict_test = predict[predict['subject'] == each].drop(columns = 'subject') #y_test
            group = np.array(data_lasso['subject'][data_lasso['subject'] != each]) #groups
            
            # transform features data into arrays
            data_lasso_train_final = np.array(data_lasso_train)
            data_lasso_test_final = np.array(data_lasso_test)
            
            # scale features - using StandardScaler()
            if scale:
                scale = StandardScaler()
                scale.fit(data_lasso_train)
                data_lasso_train_scaled = scale.transform(data_lasso_train)
                data_lasso_test_scaled = scale.transform(data_lasso_test)
                
                # transform features data into arrays
                data_lasso_train_final = np.array(data_lasso_train_scaled)
                data_lasso_test_final = np.array(data_lasso_test_scaled)
        
                
            # transform target values into arrays
            predict_train = np.array(predict_train)
            predict_test = np.array(predict_test)
            
            # hyperparameter tuning
            logo = LeaveOneGroupOut()
            cv = logo.split(data_lasso_train_final,predict_train, groups=group)
            alpha_val = LassoCV(cv = cv, random_state = 0, max_iter = 10000).fit(data_lasso_train_final, predict_train.ravel())
            
            # train
            model_lasso = Lasso(alpha=alpha_val.alpha_, max_iter = 5000).fit(data_lasso_train_final, predict_train)
            
            # test- get predictions
            predicted = model_lasso.predict(data_lasso_test_final)
            
            # evaluate model-calculate MAPEs
            mape_val = []
            coef += abs(model_lasso.coef_)
            for idx, i in enumerate(predict_test):
                error = abs(i-predicted[idx]) #calculate absolute error
                error_per = error/i #calculate percent error
                mape_val.append(error_per)
            
            scores_mape.append(np.mean(mape_val)*100) #calculate mean absolute percent error
        
        #print summary
        print(f'{c}:')
        print(f'\t {sel_sens}:')
        print('Mean MAPE: %.3f    STD: %.3f' % (np.mean(scores_mape), np.std(scores_mape)))
        #print(f'COEFFICIENTS: {coef/10}')
        
    
#%% b. HYBRIDIZED LASSO MODEL 

if model_type == 'hybridized':
    
    # iterate each condition separately  
    for c in conditions:
        data_lasso = pd.DataFrame()
        
        #select sensor data in dictionary. If multiple sensors, then combine into one dataset.
        for sens in sel_sens:
            reg_data = data[sens][data[sens]['condition'] == c]
            
            # remove gyroscope features
            if gyro == False:
                reg_data = reg_data.drop(reg_data.columns[range(15,30)],axis = 1)
            reg_data_final = reg_data
            
            # filter out tendon loads under .5 if target value is max tendon load
            if target == 'tf_max':  
                reg_data_final = reg_data[reg_data['tf_max'] >= .5]        
    
            data_temp = reg_data_final.drop(columns = ['tf_max', 'subject','stance', 'swing', 'speeds', 'speed', 'condition']) #drop unnecessary columns
            data_lasso = pd.concat([data_lasso, data_temp], axis = 1) # combine if multiple sensors
               
        data_lasso = pd.concat([data_lasso, reg_data_final[['subject', 'stance', 'swing']]], axis = 1) # add stance and swing features at end 
        predict = reg_data_final[[target,'subject']] #create target value dataset.
        
        # iniatilize lists   
        scores_mape = list()
        coef = np.zeros(len(data_lasso.columns)-1)
        
        #iterate through each subject for k-fold subject validation.
        for each in subjects:
            
            #split data to training and testing 
            data_lasso_train = data_lasso[data_lasso['subject'] != each].drop(columns = 'subject') #X_train
            data_lasso_test = data_lasso[data_lasso['subject'] == each].drop(columns = 'subject') #X_test
            predict_train = predict[predict['subject'] != each].drop(columns = 'subject') #y_train
            predict_test = predict[predict['subject'] == each].drop(columns = 'subject') #y_test
            group = np.array(data_lasso['subject'][data_lasso['subject'] != each]) #groups
            
            #add some of the subject's data back into the training set. 
            if readd_per:
                data_lasso_test_temp = data_lasso[data_lasso['subject'] == each].drop(columns = 'subject')
                readd = data_lasso_test_temp.sample(frac = readd_per, random_state = 0)
                idx_test = [idx for idx in data_lasso_test_temp.index if idx not in readd.index]
                data_lasso_train = pd.concat([data_lasso_train, readd])
                data_lasso_test = data_lasso_test_temp.loc[idx_test]
                predict_train = predict.loc[data_lasso_train.index].drop(columns = 'subject')
                predict_test = predict.loc[data_lasso_test.index].drop(columns = 'subject')
                
                group = np.append(group,[each]* len(readd)) #readded groups
            
            # transform features data into arrays
            data_lasso_train_final = np.array(data_lasso_train)
            data_lasso_test_final = np.array(data_lasso_test)
            
            # scale features - using StandardScaler()
            if scale:
                scale = StandardScaler()
                scale.fit(data_lasso_train)
                data_lasso_train_scaled = scale.transform(data_lasso_train)
                data_lasso_test_scaled = scale.transform(data_lasso_test)
                
                # transform features data into arrays
                data_lasso_train_final = np.array(data_lasso_train_scaled)
                data_lasso_test_final = np.array(data_lasso_test_scaled)
        
                
            # transform target values into arrays
            predict_train = np.array(predict_train)
            predict_test = np.array(predict_test)
            
            # hyperparameter tuning
            logo = LeaveOneGroupOut()
            cv = logo.split(data_lasso_train_final,predict_train, groups=group)
            alpha_val = LassoCV(cv = cv, random_state = 0, max_iter = 10000).fit(data_lasso_train_final, predict_train.ravel())
            
            #train
            model_lasso = Lasso(alpha=alpha_val.alpha_, max_iter = 5000).fit(data_lasso_train_final, predict_train)
            
            #test- get predictions
            predicted = model_lasso.predict(data_lasso_test_final)
            
            # evaluate model-calculate MAPEs
            mape_val = []
            coef += abs(model_lasso.coef_)
            for idx, i in enumerate(predict_test):
                error = abs(i-predicted[idx]) #calculate absolute error
                error_per = error/i #calculate percent error
                mape_val.append(error_per)
            
            scores_mape.append(np.mean(mape_val)*100) #calculate mean absolute percent error
        
        #print summary
        print(f'{c}:')
        print(f'\t {sel_sens}:')
        print('Mean MAPE: %.3f    STD: %.3f' % (np.mean(scores_mape), np.std(scores_mape)))
        #print(f'COEFFICIENTS: {coef/10}')
    
            
#%% c. PERSONALIZED LASSO MODEL

if model_type == 'personalized':
    
    # iterate each condition separately  
    for c in conditions:
        data_lasso = pd.DataFrame()
        
        #select sensor data in dictionary. If multiple sensors, then combine into one dataset.
        for sens in sel_sens:
            reg_data = data[sens][data[sens]['condition'] == c]
            
            # remove gyroscope features
            if gyro == False:
                reg_data = reg_data.drop(reg_data.columns[range(15,30)],axis = 1)
            reg_data_final = reg_data
            
            # filter out tendon loads under .5 if target value is max tendon load
            if target == 'tf_max':  
                reg_data_final = reg_data[reg_data['tf_max'] >= .5]
    
    
            data_temp = reg_data_final.drop(columns = ['tf_max', 'subject','stance', 'swing', 'speeds', 'speed', 'condition']) #drop unnecessary columns
            data_lasso = pd.concat([data_lasso, data_temp], axis = 1) # combine if multiple sensors
               
        data_lasso = pd.concat([data_lasso, reg_data_final[['subject', 'stance', 'swing']]], axis = 1) # add stance and swing features at end 
        predict = reg_data_final[[target,'subject']] #create target value dataset.
            
        # iniatilize lists
        scores_mape = list()
        coef = np.zeros(len(data_lasso.columns)-1)
        
        #iterate through each subject for k-fold subject validation.
        for each in subjects:
            
            #split data to training and testing 
            data_lasso_sec = data_lasso[data_lasso['subject'] == each].drop(columns = 'subject') # select only one subject's features
            predict_sec = predict[predict['subject'] == each].drop(columns = 'subject') # select only one subject's features
            X_train, X_test, y_train, y_test = train_test_split( data_lasso_sec, predict_sec, train_size = trsize, random_state = 0) #split dataset into test and train data.
            
            # transform features data into arrays
            X_train_final = np.array(X_train)
            X_test_final = np.array(X_test)
            
            # scale features - using StandardScaler()
            if scale:
                scale = StandardScaler()
                scale.fit(X_train)
                X_train_scaled = scale.transform(X_train)
                X_test_scaled = scale.transform(X_test)
                
                # transform features data into arrays
                X_train_final = X_train_scaled
                X_test_final = X_test_scaled    
                
            # trandsform target values into arrays
            y_train_final = np.array(y_train)
            y_test_final = np.array(y_test)
            
            # train model
            alpha_val = LassoCV(cv =9, random_state = 0, max_iter = 200000).fit(X_train_final, y_train_final.ravel())
            model_lasso = Lasso(alpha=alpha_val.alpha_, max_iter = 50000).fit(X_train_final, y_train_final)
            
    
            # test- get predictions
            predicted = model_lasso.predict(X_test_final)
            
            # evaluate model-calculate MAPEs
            mape_val = []
            coef += abs(model_lasso.coef_)
            for idx, i in enumerate(y_test_final):
                error = abs(i-predicted[idx]) #calculate absolute error
                error_per = error/i #calculate percent error
                mape_val.append(error_per) 
            
            scores_mape.append(np.mean(mape_val)*100) #calculate mean absolute percent error
        
        #print summary
        print(f'{c}:')
        print(f'\t {sel_sens}:')
        print('Mean MAPE: %.3f    STD: %.3f' % (np.mean(scores_mape), np.std(scores_mape)))
        # print(f'COEFFICIENTS: {coef/10}')
        

    
