# Supplementary material for: Wearable sensor and machine learning estimate tendon load and walking speed during immobilizing boot ambulation
Source: Sci Rep. 2023 Oct 23;13:18086. doi: 10.1038/s41598-023-45375-x (PMC10593749; doi:10.1038/s41598-023-45375-x)
Supplement: Supplementary file 3 — Supplementary Information 3. [file 41598_2023_45375_MOESM3_ESM.xlsx]

## Sheet: LR R2
Subject ID	BOA001S2		BOA002S2		BOA003S1		BOA004S1		max of signslas vs trap z of loadsol
30 maxX	0.397525		0.6454	const 0.080	0.199879		0.421255	const 0.001	0.211396	0.0173422	0.220803	0.0573714
30 maxY	0.221367		0.503276		0.0722709	0.003	0.541667		0.0962469	0.0090021	0.171472	0.157463
30 minY	0.377134		0.675371		0.435798		0.694755		0.0957862	0.0349192	0.085727	0.157321
30 maxZ	0.598027		0.830587		0.387756	const 0.347	0.564492		0.44512	0.00365762	0.247557	0.0457075
hl maxX	0.174085		0.535985		0.0836408	0.001	0.0382069	0.026	0.266639	0.121443	0.106512	0.362976
hl maxY	0.001202	0.707	0.601534		0.130915		0.0273806	0.06	0.172518	0.0250827	0.000164332	0.314244
hl minY	0.113002		0.494618	const 0.587	0.390314		0.0739164	0.002	0.0163933	0.09522	0.148969	0.0891369
hl maxZ	0.00575979	0.41	0.033777	const 0.289 , 0.049	0.176023		0.0351775	0.033	0.426797	0.0444993	0.398908	0.557349
00 maxX	0.402678		0.317067		0.0487271	0.019	0.356646		0.487811	0.221031	0.360782	0.138275
00 maxY	0.398156		0.147507		0.059981	0.009	0.135599		0.476077	0.181531	0.0335831	0.0621008
00 minY	0.372552		0.418037		0.198068		0.273207		0.26072	0.165699	0.339656	0.00822318
00 maxZ	0.673718		0.518397		0.02382	0.103	0.429426	const 0.032	0.63913	0.273688	0.687784	0.318703
AVG	0.311267		0.476796		0.183933		0.299311		0.299553	0.0994263	0.233493	0.189073
STD	0.213356		0.223302		0.145449		0.235622
30 AVG	0.398514		0.663658		0.273926		0.555542
STD	0.154537		0.134236		0.168629		0.11208
hl AVG	0.0735123		0.416478		0.195224		0.0436704
STD	0.0846434		0.258904		0.13542		0.0206733
00 AVG	0.461776		0.350252		0.0826489		0.29872
STD	0.141916		0.158192		0.0784152		0.126094
30 trapZ	0.143433		0.0187451		0.00796633		0.0046647
hl trapZ	0.0978787		0.00761163		0.0897779		0.0159752
00 trapZ	0.0988803		0.0386247		0.0589196		0.0116332

## Sheet: LR R2 trap
Subject ID	BOA001S2		BOA002S2		BOA003S1		BOA004S1
30 accel X	0.620408		0.0143325		0.285545		0.0106978
30 accel Y	0.083507		0.143783		0.43088		0.336103
30 gyroZ	0.062217		0.0345873		0.013926		0.00630208
hl accel X	0.58474		0.150108		0.472278		0.372469
gl accel Y	0.0484992		0.0249529		0.0223246		0.220611
hl gyroZ	0.0549947		0.00456329		0.00495352		0.0158664
00 accel X	0.605677		0.0971163		0.674043		0.259184
00 accel Y	0.00245769		0.489767		0.0891631		0.210178
00 gyroZ	0.106525		0.00509126		0.000192395		0.0366153
AVG	0.241003		0.107144		0.221478		0.163114
STD	0.27352		0.154621		0.252925		0.147483
30 AVG	0.255377		0.0642342		0.24345		0.117701
STD	0.316305		0.0696315		0.21164		0.189154
hl AVG	0.229411		0.0598746		0.166519		0.202982
STD	0.307741		0.0788063		0.264938		0.178954
00 AVG	0.23822		0.197325		0.254466		0.168659
STD	0.322453		0.257408		0.366077		0.116949

## Sheet: LR Summary
Type	Mean	STD
30 maxX	0.271372	0.206975
30 maxY	0.197307	0.198146
30 minY	0.319601	0.266269
30 maxZ	0.390363	0.282582
hl maxX	0.171649	0.170302
hl maxY	0.204004	0.257368
hl minY	0.158174	0.169385
hl maxZ	0.212129	0.212524
00 maxX	0.261335	0.163572
00 maxY	0.16706	0.164226
00 minY	0.25452	0.130954
00 maxZ	0.407518	0.245353
30	0.47291	0.171603
hl	0.182221	0.169371
00	0.298349	0.15909

## Sheet: MR R2
COND	BOA001S2	BOA002S2	BOA003S1	BOA004S1	AVERAGE	STD
30	0.641406	0.891424	0.489933	0.787316	0.70252	0.174932	0.5426
hl	0.304012	0.696117	0.430461	0.0829066	0.378374	0.255933
00	0.687166	0.60235	0.346338	0.551767	0.546905	0.144912
30 trap	0.676497	0.216814	0.627674	0.345278	0.466566	0.221445	0.51375
hl trap	0.678273	0.151209	0.500731	0.61455	0.486191	0.235085
00 trap	0.628433	0.493934	0.816574	0.415032	0.588493	0.175733
	0.721037	0.749175	0.686837
	0.719993	0.74445	0.603769
	0.690945	0.743675	0.686693
	0.687018	0.732979	0.686516
	0.69176	0.733075	0.638311
	0.691563	0.729864	0.532862

## Sheet: LASSO R2
COND	BOA001S2	BOA002S2	BOA003S1	BOA004S1	AVERAGE	STD
30	0.786913	0.891095	0.440234	0.786913	0.726289	0.196925	0.515075
hl	0.0776073	0.692866	0.37661	0.0776073	0.306173	0.293812
00	0.551489	0.60214	0.345939	0.551489	0.512764	0.113751
30 trap	0.676195	0.216809	0.627632	0.3437	0.466084	0.221631	0.510145
hl trap	0.678171	0.150585	0.469171	0.614467	0.478098	0.235209
00 trap	0.627545	0.486544	0.815919	0.415005	0.586253	0.176748

## Sheet: MAPEs
SELECT PARAMETERS
select parameters from drop down menu
Model Type
Target Variable
Sampling Rate
IMU Channels
Sensor
Readd/Train %
		GENERALIZED						HYBRIDIZED						PERSONALIZED
		Tendon Load		Walking Speed				Tendon Load		Walking Speed				Tendon Load		Walking Speed
	Boot Condition	MAPE (%)	STD	MAPE (%)	STD		Boot Condition	MAPE (%)	STD	MAPE (%)	STD		Boot Condition	MAPE (%)	STD	MAPE (%)	STD
100 Hz, with gyro, Boot	30	33.34	20.892	10.843	4.768	100 Hz, with gyro, 25%	30	25.346	12.62	9.055	4.002	100 Hz, with gyro, 25%	30	13.829	4.095	6.279	1.244
	5	45.749	37.128	9.248	4.67		5	38.276	34.151	5.987	2.252		5	15.302	6.639	4.464	0.991
	0	25.814	21.004	6.382	3.442		0	21.286	14.721	4.831	1.671		0	10.537	4.441	4.013	0.887
100 Hz, no gyro, Boot	30	51.538	25.307	9.974	3.426	100 Hz, with gyro, 50%	30	22.729	9.336	8.377	3.16	100 Hz, with gyro, 50%	30	10.747	2.942	5.347	0.999
	5	41.102	37.117	8.094	3.304		5	38.185	35.639	5.367	1.852		5	12.633	5.07	3.685	0.882
	0	26.723	22.381	9.422	4.954		0	19.863	12.842	4.507	1.381		0	8.348	2.895	3.375	0.816
50 Hz, with gyro, Boot	30	33.574	20.089	11.19	4.904	100 Hz, with gyro, 75%	30	19.42	7.595	7.673	2.231	100 Hz, with gyro, 75%	30	10.772	3.098	5.092	1.031
	5	42.334	34.966	9.241	4.419		5	33.557	28.61	4.778	1.161		5	12.287	5.72	3.437	0.81
	0	25.597	21.898	7.283	4.098		0	17.275	10.097	4.045	1.191		0	8.254	3.78	3.35	0.749
25 Hz, with gyro, Boot	30	35.118	19.091	12.107	5.748	50 Hz, no gyro, 25%	30	48.565	26.701	9.936	3.025	50 Hz, no gyro, 25%	30	14.331	5.934	8.032	2.291
	5	39.437	33.418	10.031	4.784		5	38.435	36.02	6.82	2.165		5	15.958	6.151	5.243	0.808
	0	29.948	24.87	10.307	5.123		0	24.933	19.778	7.629	3.032		0	10.872	4.242	4.691	0.977
50 Hz, no gyro, Boot	30	53.618	26.186	10.484	3.201	50 Hz, no gyro, 50%	30	46.549	26.326	9.489	2.635	50 Hz, no gyro, 50%	30	12.011	3.404	6.515	1.469
	5	40.58	36.373	8.176	2.955		5	38.911	37.928	6.36	1.748		5	14.58	6.455	4.235	0.876
	0	28.13	23.192	9.859	5.17		0	23.129	16.881	6.985	2.633		0	9.223	3.686	4.006	0.637
25 Hz, no gyro, Boot	30	52.87	25.126	11.917	2.564	50 Hz, no gyro, 75%	30	45.04	27.565	8.597	2.149	50 Hz, no gyro, 75%	30	12.643	4.283	6.325	1.351
	5	40.876	36.619	10.23	3.987		5	34.939	32.51	5.729	1.184		5	14.563	6.391	4.138	0.83
	0	30.504	23.559	12.629	7.169		0	20.266	12.681	6.43	2.106		0	8.935	4.786	4.058	0.775
100 Hz, with gyro, LW	30	59.728	31.086	21.485	7.225
	5	51.087	36.974	19.88	4.471
	0	32.755	22.735	17.477	7.077
100 Hz, with gyro, LS	30	57.142	34.406	10.956	3.905
	5	53.834	34.942	12.617	5.417
	0	32.349	21.223	9.667	3.723
100 Hz, with gyro, LF	30	66.029	35.336	10.285	4.054
	5	41.347	33.428	5.631	1.759
	0	33.865	18.347	6.29	1.741
100 Hz, with gyro, Boot + LW	30	31.644	9.662	10.939	6.39
	5	48.776	34.79	10.925	5.581
	0	26.389	22.617	6.42	3.176
100 Hz, with gyro, Boot + LS	30	32.938	21.032	10.751	4.159
	5	50.565	37.508	8.299	3.847
	0	31.513	22.973	5.626	2.903
100 Hz, with gyro, Boot + LF	30	44.192	28.544	8.993	3.481
	5	41.251	37.918	5.34	1.891
	0	30.433	20.517	5.371	2.387
100 Hz, with gyro, Boot + LW + LS	30	31.096	15.264	10.096	4.71
	5	52.527	38.363	9.038	5.134
	0	30.018	23.122	7.565	3.974
100 Hz, with gyro, Boot + LW + LF	30	38.435	18.446	9.682	5.801
	5	42.605	36.642	6.683	3.075
	0	30.678	21.064	6.084	2.722
100 Hz, with gyro, Boot + LS + LF	30	44.581	27.191	10.202	4.358
	5	47.316	38.62	6.712	3.055
	0	34.237	23.87	6.911	3.372
100 Hz, with gyro, Boot + LW + LS + LF	30	37.613	22.305	10.215	5.538
	5	48.432	39.13	7.517	3.921
	0	34.377	23.802	8.388	3.134
